# Supplementary material for: Design of a Variable Stiffness Gecko-Inspired Foot and Adhesion Performance Test on Flexible Surface
Source: Biomimetics (Basel). 2022 Sep 5;7(3):125. doi: 10.3390/biomimetics7030125 (PMC9496031; doi:10.3390/biomimetics7030125)
Supplement: Supplementary file 1 [file biomimetics-07-00125-s001.zip]

Archive with 5 entries (3 files):
- biomimetics-1833170-supplementary/
- biomimetics-1833170-supplementary/video/
- biomimetics-1833170-supplementary/video/S1.Adhesion climbing experiment of gecko-like robot on flexible surface by using air floating plat-form(top view).mp4
- biomimetics-1833170-supplementary/video/S2.Adhesion climbing experiment of gecko-like robot on flexible surface by using air floating plat-form(side view).mp4
- biomimetics-1833170-supplementary/video/S3.Turning in place experiment of gecko-like robot on flexible surface by using air floating plat-form(side view).mp4
